# Supplementary material for: Vaginal chlorhexidine gluconate versus fluconazole for recurrent vulvovaginal candidiasis: A randomized noninferiority trial
Source: PLoS One. 2026 Jan 20;21(1):e0340862. doi: 10.1371/journal.pone.0340862 (PMC12818662; doi:10.1371/journal.pone.0340862)
Supplement: S2 Table — ¶ (XLSX) [file pone.0340862.s002.xlsx]

## Sheet: Sheet1
		Visit 1 (baseline)		Visit 2 (1 week follow-up)					Visit 3 (3 months follow-up)							Visit 4 (6 months follow-up)
ID	Treatment	Symptom score	Examination score	Symptom score	Examination score	Fungal culture	Side effects	Number of doses	Symptom score	Examination score	Fungal culture	Side effects	Reinfections since last visit	Followed treatment	Followed treatment, comment	Symptom score	Examination score	Fungal culture	Reinfections since last visit
CHG_1	CHG	2	2	0	0	1	local burning, local itching	5	Dropped out
CHG_2	CHG	4	2	0	1	0	local burning, local itching	7	0	0	0	0	0	1		2	0	0	2
CHG_3	CHG	2	2	0	0	0	local pain, local burning, local itching	7	Dropped out
CHG_4	CHG	2	2	Dropped out
CHG_5	CHG	4	2	3	1	1	0	7	0	0	0	0	1	1		0	0	0	0
CHG_6	CHG	4	1	2	0	0	local itching	7	0	0	0	0	0	1		4	2	1	1
CHG_7	CHG	4	3	2	5	0	local burning	6	Dropped out
CHG_8	CHG	2	2	1	0	0	local itching	4	2	2	1	local itching	1	0	missed 2 doses	0	0	1	1
CHG_9	CHG	5	4	2	0	0	local burning	2	Dropped out
CHG_10	CHG	4	4	4	0	0	local pain, local burning, vaginal discharge	7	3	4	1	0	1	1		5	3	1	1
CHG_11	CHG	4	2	2	1	0	local pain, local burning, local itching	3	Dropped out
CHG_12	CHG	4	3	1	1	0	0	7	Dropped out
FLZ_1	FLZ	4	3	0	0	0	0	3	0	0	0	0	0	1		3	3	1	1
FLZ_2	FLZ	3	0	1	0	0	0	3	1	0	0	0	0	1		0	0	0	2
FLZ_3	FLZ	5	4	2	2	0	0	3	3	1	0	0	0	1		2	0	1	1
FLZ_4	FLZ	5	1	2	2	na	0	3	1	0	0	0	0	1		0	0	0	1
FLZ_5	FLZ	2	2	1	1	0	0	3	0	0	0	0	0	1		4	4	1	1
FLZ_6	FLZ	2	1	1	2	0	diarrhea, headache	3	0	0	0	headache	0	1		1	1	0	0
FLZ_7	FLZ	4	2	2	0	0	nausea	3	1	0	0	0	0	1		0	0	0	0
FLZ_8	FLZ	3	2	0	0	0	0	3	1	0	0	0	0	1		2	0	0	1
FLZ_9	FLZ	4.5	2	4	4	0	0	3	na	na	na	na	na	1		1	0	0	0
FLZ_10	FLZ	3	4	0	0	0	0	3	4	3	1	0	1	1		1	0	1	1
FLZ_11	FLZ	5	5	2	1	0	nausea	3	2	1	1	0	1	1		0	0	0	0
